# Supplementary material for: Assessment of Metabolic Interaction between Repaglinide and Quercetin via Mixed Inhibition in the Liver: In Vitro and In Vivo
Source: Pharmaceutics. 2021 May 23;13(6):782. doi: 10.3390/pharmaceutics13060782 (PMC8224802; doi:10.3390/pharmaceutics13060782)
Supplement: Supplementary file 1 [file pharmaceutics-13-00782-s001.zip]

Archive with 1 entries (1 files):
- pharmaceutics-1167130-supplementary.pdf
